# Supplementary material for: Exploring the Loci Responsible for Awn Development in Rice through Comparative Analysis of All AA Genome Species
Source: Plants (Basel). 2021 Apr 8;10(4):725. doi: 10.3390/plants10040725 (PMC8068336; doi:10.3390/plants10040725)
Supplement: Supplementary file 1 [file plants-10-00725-s001.zip]

Archive with 4 entries (4 files):
- Supplementary_Figures.pptx
- __MACOSX/._Supp_Figures_revised.pptx
- Supplementary_Tables.xlsx
- __MACOSX/._Supp_Tables_revised.xlsx
