# Supplementary material for: Exploring the Loci Responsible for Awn Development in Rice through Comparative Analysis of All AA Genome Species
Source: Plants (Basel). 2021 Apr 8;10(4):725. doi: 10.3390/plants10040725 (PMC8068336; doi:10.3390/plants10040725)
Supplement: Supplementary file 1 [file plants-10-00725-s001.zip › Supplementary_Tables.xlsx]

## Sheet: Sup Table 1
Supplemental Table 1. Primers used for the single nucleotide polymorphism genotyping in this study.
*Each SNP position is located at 1bp-downstream of the corresponding SNP_primer_seq.
**A capital letter and a small letter following each SNP_primer_name indicates a Koshihikari-allele and a glumaepatula-allele of the corresponding SNP.
Chr.	Position (bp)	SNP_marker_name*	Forward-primer_seq	Reverse-primer_seq	SNP_primer_seq**
1	590339	SP-1177Ct	GTAGGTGCAAAGTGTGCC	CAGCATGGTGTACCAGGA	CTCTTTAGGGTGTTACCATG
1	1946270	SP-155Tg	TCTCCTTCCAGTCGATGC	TCCCAAATCGCCCTCTTTGC	AGCGACATGGTTGCTCTA
1	6522242	SP-2077Tc	CCTAATGGGCCGAATTTATAACG	GCGAAAGGCGAGGTTGATG	CAAAGTAATTTGGGATCTTTAC
1	8896815	SP-185Tc	GATGTACGTCGGACTATTCATC	CGACGTGCATGCTCATTAGC	TTAAACATATGTCCAAAGTCAA
1	11026011	SP-192Tg	TCCCTGCTGCTAGGATCTTG	ATCCATCAAGTCAGCAGGTG	GCTGTGAATGGATGCCAA
1	14312329	SP-5191Tc	GCTATCATTGGCTAGAACACAC	ACGGAGTTCCAGCGAATGAG	GATCGATCTTCATTAACTTCAATCT
1	17803741	SP-1208Tg	GAGGCCATTCTCGCAAC	ATCGACCGAGCATTCTAGC	TCACTCTCTCACCGATC
1	20366961	SP-2016Tc	GCTAGAACTAATTCGCAGTAGAG	CAATCTCGGCCACAATTACATAG	CACCGCCACTCAATTTAC
1	24412981	SP-1217Ct	CTCCAGTGATGTTTATTTCGTCC	CTAAACAGGTTGCATTTTGGTGC	TAACTGTTTGACTTATTTTATCA
1	25979477	SP-2478Ag	GTTCCAGATACACCATACGG	GCCTTAATATGGAGGAAAGCG	TAACCTCGGTTCAGGAATC
1	27840561	SP-242Ga	AGCACGGCTATGTAAGACTAAC	AGAACGTCATCGACAGCATG	TGGACCAAAACTTCACTTAGTA
1	31371175	SP-262Ga	GCAGCAGGACAAAGGCTAAC	ACCCTTCTTCAAGCTCCATC	TCACAACCGGACCAGATGAC
1	35598472	SP-1244Tc	CCTCCATTGATGTCGGTCA	AGCAGCCCAATTATCTTTGGAC	GGATATATTCACTCTTTTCACT
1	39677014	SP-2056Gt	TGCTGGTGAAATGTGGGTAG	CTCTGCAACCAACATTGCAC	CAACAAGCACACAAGATGAAA
1	42000585	SP-2079Ta	AACTCACCAGCTGGTAGGAG	GGCCAAGCCCAACTTAATCC	CACACCAATGGAGGATTGT
2	151976	SP-3541Gt	GAGATGGCGTGAGTACTAAG	GTGTAAAGGTGGCTTATAGC	TAAATCGGGCACTCTTTGTT
2	1758809	SP-3547Ag	TAGTTGCCTAACCAGTAGGC	CAATCCAGATTCATAGCCAGAG	GATTGACTACTTCCTCAATTTTC
2	3922571	SP-1387At	CCAAACCAACCGCTTCCAC	CCGCTTTATACACCCGCATC	ATGCGCGCTTTTCTTTCTTT
2	7030897	SP-1398Gt	CAACAGCTGTGCAGCAGTTG	ACTTTCTGAAGGCGCCTGC	GGTTTGGTTGATGAAACTAGCT
2	9256584	SP-29Gc	GGACAGGAACAAGAGAATGTG	AAGATGGTGAGACAGGGAGA	GTAACAGTTGTCTGGCTA
2	12146325	SP-33Gt	GCATGTGTCACATGGTTCTAAC	GGATGTCATGAACCCATCAC	TTGATTTTGAGGTAGCTTTG
2	14655638	SP-1413Tc	CCTCATTGGACGGTAAACGC	GATCTGCTGTTGGTGAAGCTC	ATCCACCACCTGGATG
2	18881343	SP-3783Gt	GTCCAGATCAGTGTGAGTGC	ACCTTTGAACCACTGCAACC	TTCTGCATTTCGTTGTGATG
2	22086348	SP-954Tg	GCAGCAAAAGGTTAACGACC	GCCTGCTGCATTCTCTAG	CACATATATAGGTAATTTTATGGA
2	25263253	SP-2941Ct	GTACCATGGTTGCTAAGTTGG	CACTACACCAAACCTTCTGAC	GGCTACCAAACCTCATTTTC
2	27919903	SP-1444Ag	ACCACACAAACAAGACTCAGG	GTACGGCGTCATGAATGATC	AATTTGTCTGCTCTGCTCT
2	29345357	SP-1450Ga	GGAACAACAGTCCAGGCTGA	TGAAGCATGGACATGTACGG	ATTGCTGGAGGCTCACAT
2	31272546	SP-1461Ca	CTGACTGCATTTGCTTTGAAGC	GGATGGTTCATCATCTGGTC	GAAGGAAAAGTTAAAGGATGAT
2	33189264	SP-1471Ta	TGGTGAGGGATGATTCATCC	GTATGGCAGTATGCTGGTTC	GCAAAGCAGTTACATATACT
2	35267219	SP-3571Ta	GAAGGCAGCCAGATGAGC	CACTCGCTCTGTATCAATTGG	CTCATCTCCTGGCTAATATC
3	577726	SP-111Ag	GCGTCGTGGATGATGACG	GCCTCCTCTTCGGCTTCG	GTAGACCTCGTCGTAGGA
3	3979349	SP-1289Cg	CATGCAAGAATTGACCTGGC	GCTTAACTGACGATCGGATC	GGTCTCGGAATTCCACT
3	6660541	SP-1302Ct	GTAGAGCCGGTAGATAGTC	TCAAACCGAGCGGTGAAC	GATGCCTCACTTTTTACAGA
3	8780254	SP-1311Ga	TAGGTAATGCTCCGCAAGTTC	CTTGACCTGCCTTAATGTGC	AGAGCATGGAACAGGACA
3	11073623	SP-1323Ta	CTATGGAAGAAGCTGCATCG	CATTGATGCATTGATTGGGAGAC	GATTGTTGAGCGATTTTCGAG
3	13984287	SP-1331Ga	CAATTGTTTCATCGGCCTCAG	TGCTGCAAATGGTGAAGTGC	CAGTATGTGATCTAGAGAAAAAC
3	15737302	SP-294Ct	GGCACGGATCTGATACAAG	TGCAGTTCTTGTGCCATCG	GAGCTACCCAGAAATTTAGC
3	19071470	SP-3143Ag	GATCTGCTTAACTCCAGTGC	GACATTGGCTCGGTTTAGAG	GTGGTTTCTTTGTCTTTATTTCTT
3	22287129	SP-306Tg	CATATTCTACAGCGTTCTCGTC	AACACCAAGGGCGATCGAG	ATACCGAGCCCAGCAAT
3	24488442	SP-3148Ac	GTCTGATCGATCGAGCAATC	TGCACAGTGGATTACGCTAC	TGTCCAATGCAACATCTCC
3	26352992	SP-3135Ag	TAGCAACTAGGACAGATGGC	CTCAGTTCCATCATCAGGTTAC	GATGTAAATCCGCAAACTGCATA
3	30021442	SP-1355Cg	CCTAGCAGCAAGATATGAACTG	GCCTGAATTCTGCAATACATTGC	CTATGGATGGATCCAGACA
3	31580078	SP-334Ct	GCGTGACATATAGCAATTCCG	GGTGTTCATCGCCATTAATGG	GCAATTACGACTCACGAATTCT
3	33640115	SP-348Ga	CCAGAGAACCCTTTTATGTACAG	CCGAGACATGATATAGTAACAGC	ATTGGATTTCGCATTTTGCG
3	35945011	SP-362Tc	CTGTGGTTAGCTCCTAAGGC	AGTCAGGACTCAACTCAAGC	TCTACAGCGCAGATTCGG
4	218809	SP-2590At	CTACACATTAGCTCGCTGGA	CACTGCACAACAATCAAGATCAG	CCATTACTTCTATACGTGATA
4	2471151	SP-2595Ga	GCCAAAACACTAGTGAGTGAG	CACCACAATGAGGTATCCATC	CATGTTTTTGTGCATCCTAGTT
4	6456488	SP-372Ct	CTGACAATTGATGCAGACGC	CTGCAGACTCCTTCTAAGC	CGTGACCTCATTCTCTGAAA
4	8285219	SP-3233Ag	CAAATGATTGGAGACCAGGAC	GATGGCATATCTCGTAGGATG	GTTATTTAGCTCATAATTTGCC
4	11949079	SP-375Tc	GCTTATTCTGACAGGTTGCC	CATATGACTGATTGGATGGAGC	TCCAGGTCCTAGCTTATTGC
4	19650008	SP-386Tc	AGTGCCTGTCAGGATCAG	GGATTCAACTGACGAGTATTGC	GTAATCTATCTTGATGGAGTATTA
4	23043128	SP-3269Tc	CCTTAAATTAGCAGGACCTGTG	GAAAACCGCTAATTGACCTCAG	AATAGTCAGTAGTCACCTGC
4	25877141	SP-402Ga	CTTGGTTCATTTCCTCCAGAAG	CATAACTGAGCACCTTGGTG	CTCTTAAACAACACTTTTGCCA
4	28349285	SP-409Ac	CAGAGCAAATTGGCTGCC	GTATGGCACCATGCTTATCC	CCATTTCCACAACTTTAGTTTG
4	32342809	SP-423Ga	AAGGAGAGCTTTGAGCACG	GGATCAACTTGCTTCAGCTC	CTGGAGGGTGTGCCTTC
4	34498729	SP-436Ct	CTCAGTAAGAAGGCACTCG	CTTGTAGCTAGCGCTTGTC	CTCTGAATGTATCAACCAACATA
5	40031	SP-487Ag	CCTTGATCGAGTTTGAGCTG	CCCATCAACCATGATTCCAC	ACATACCGTCCTCCTAC
5	1047930	SP-495Tc	CCAGTCAAAGCCTCAGACC	CTCTCAATGCAAGGTCTGAC	AGGATGACAAGGGCGATTA
5	3173133	SP-505Ct	ACAAGATCCTCAAGCATGGC	CATTCATGAACACCGCGTTC	CAATGTACTTGAAGTCGCTCAT
5	5073404	SP-516Tg	CTTGGTATAAAGCCGGTGTTC	CCAACGTCGAGGTCTGAAG	AATTGCAGTAGCCCTGCT
5	7305956	SP-1526Ga	GGTGATGCATGACCTAGG	CCACCTTGCTGGTGATCA	GCTCAGCTGAGACTTGTT
5	12908872	SP-526Gc	CCGACCGTCATTGTGTAGTG	GTTCTGGCCAATATGGCTTG	AGTCATCTTGGCCAACAGTT
5	15459785	SP-1537Ac	CAATGATGCCAGGTCTGACAT	TATGCAGGACACTCTCCATG	TGTACAGTCAATAATGCACTTG
5	18878114	SP-1546Tc	CTGCTTGAATGATTCAGTGGTTC	GTACCGTAGTTGAGCATTGATG	TGACCAGCAAATCTGGGA
5	21331373	SP-548Tc	CTGTTAGGTGGTAGTATTAGCC	AACCGAAGACATGGATTTCC	CGGAAAGCGGCGGAGA
5	24581478	SP-563Ct	ACTTGAGAGCCATGGACTTG	AGCTCACTGAGAGTAAGTGC	CAAGAAGTTAGCTTGCTGGA
5	26499154	SP-1573Ag	CATGTTCACGTAAGAGCACATG	TCAGTCACTCCGGTATCG	CCACAACACAAAATAGCATTAGTTTC
5	28699770	SP-3325At	CTCTGGCTGCAAGTCATCAC	CTTCTGAGGATGATTCCAGC	ACACATACCTTCTTGGGAGT
6	372258	SP-590Ag	CAAGTTCATGTCAAGCTCGG	GATGGAGCTTACAGCCAG	TGCCGCCAGGTACATG
6	2584447	SP-2505Ag	TCGTGGAGCTATGTCTGGAG	GTGGATGGCACACATTAATACAC	TACCACTAAACCATGCCTAG
6	4185220	SP-600Ct	GGACTGTCACTATCATAGGC	CGTCTGAAACTGTGCAATGTAC	CACTATCATAGGCACGTTTC
6	6290821	SP-2510Ct	GCCATGTAACACAAACAGTGG	TGGTGCTGGTACAGAATACC	ACAATTTTCCGACACTATCT
6	7554759	SP-611Tc	CTGAAGTATCCTGCTGACC	CTCCCTGAAGATATGCAACTTG	GTGTTGCCATTGAAACTGTG
6	10671175	SP-1603Tc	CCTAGTCCCTAAAGATCTCATG	GATAGACATGACGGAGAAGTG	GGGTGGTGTTATCTCTAGT
6	13689109	SP-3005Ct	CTTCTGAGTGAATCGACGAC	ATTTGCTCTGGTGGAGATGG	GGTATTAGCTAAGCAATCACA
6	16525923	SP-2270Ta	CCTAAACAGAAGTGCCAC	GGTGCACGATTGAACTCTATG	CCAGAGGAGGCTTCAGA
6	20235922	SP-3022Cg	GGGTGGATAAGTCAACTACTG	GGCCTAATATGTATGTTCCTTGC	TTTACGGCAAAACAGATCTT
6	22907151	SP-1613Ga	GAAATCACATCCGATGACTGG	CACTCATATGTGGATGTGTCAG	CAATGGCCATAAGGAAATGC
6	25711515	SP-3026Tc	GGACACTTATCTCAAGGTTTAGG	GCACCAAGTTCACTCATGGC	CAAAAGGGCAACAATCTCT
6	28329768	SP-1629Ac	TCCTTCTGTGTACTGGCATC	ACAACCGTGTGGATGCACTG	CCTAAGGGAGCTGAAACT
6	29975546	SP-673Ca	AATCGTGGGTGATGGGTCG	CATGCGGCGTAGAGTAGG	AAGGCCTGGAGGAAGG
7	260864	SP-676Ta	GTTATAACCCTGCACACATGAC	GTCGTTTCGTCGTCATTTCTG	CTGGATTTGTTTTACAAAAACCAA
7	1743980	SP-4168Ag	ACATGGTTGTCATCGATGTCC	ATCTTCGCTATGCTTCACACG	GTCTTCCTGCTGAAGATGAC
7	3898132	SP-683Ga	GGGATCTTCAGTAGTAGCAAC	GCCACTATAGTTGGGAATCATG	CAAAGGTATGGAACATAATACA
7	6843696	SP-1648Ta	CACGGGAACATCATACTGC	GTTAGGTGTCTTCGGCAAG	TGTAATGATACCTCACTCCA
7	10130032	SP-3066Ag	GCAGGGCCATCTTGTGATG	CAGCTTCACTCTCACATTCAG	TATGGAACAAAGGCGCCAT
7	13302019	SP-1657Ag	TCAGCCAGAGCGATCTCTG	CTATGCGGAATCATACGTAGC	CTCTTTCACCAGCAATAGCT
7	17327528	SP-2345Ga	ATGCTCGACATGGCATTGC	GCGATATCTACAACACCAAATCAG	TGCTTATGTGTGCCAGCA
7	18571959	SP-1662Ct	CGCAGCAGTAAGTAGGTTAC	CGCCAAATGGATGTAGAAATGC	ACTGACAGTCTGACACCAAA
7	21942076	SP-3095Gt	CATTTGGATGGATCGTGAGTG	GGAAACATGAGGCCGTACTG	TACTACGAGTCAACGGATTA
7	25490053	SP-741Tc	CAGAGCTGGCAACTTATGTAC	AGCTTCCTTAACTGGACCAC	TGAAGAAGCTGAAGGACTTG
7	27473590	SP-749At	GTCACAAGACACTACAACATGC	TGAAACCGCGGATTTAACGG	GAAACAACACAAGGAAATCC
7	29361700	SP-2356Ag	GTTCTGGAACTAGAATGTGACTG	GAACAAGTTTGGGCAGTGAG	TTGGCACTGCCTGTAG
8	195223	SP-761Tc	TGAAGATGTACACTGCGTCC	AGTTCTGCAGTTTCCACACG	CTTGCTAGTTGTACCCCAA
8	1669653	SP-976Ct	CAGAGATCAACACACCAATGC	CACCAAGACATGTCGGTTC	GCAATTACTCAACGGTAGGTAAA
8	3553188	SP-2551Tg	GGATAGCCTTGCACTTGGAG	CAGCAACAATGGCTAATTGCG	CTTTCAGTCAATCATTGGACA
8	5278855	SP-3598Ag	CCATACCTGAAGAAACTGTCC	GGATGTTAAACCTGAACACTGG	TCAGAGTTGAAGTCGATCCT
8	8094582	SP-795Ct	CATTGCATGTGGAGGCTTG	GCGGTAACAAACGAGCATG	CTTTGGCTGGCTGAAGAAA
8	10572009	SP-1707Tc	ACGTGCAAGGTGTATGCC	CTTGTCTACTGCTCACCGA	CAGCCTGTGTTACTCTGTT
8	14520452	SP-3608Cg	CGTGAATGAATGGCGATCTG	TGGGATTAGTGTGGCTCTTG	CCTCTTCAAGATAATAAATGCTA
8	18114324	SP-809Tc	GCTTACATCATGATGCACGC	CAGACTCCATTCTCAAGACC	GCTTTGAAGAAAAAGGCATC
8	19903905	SP-3199Tc	GAGGCCCTATAAGTTTGATTGG	CATGCGCACTTTCTTAAACGC	ACAAACGCAGACCCTCATAA
8	23167567	SP-2408Gc	CTCTTGTGGGAAAGTAGGAG	CAGTGGAGTAGCTAGCACAG	CTGAGTCCCCTTTGCT
8	25921712	SP-1734Ac	CTACTGTGCCGAGATTGC	AAGGAGAATACTTGGAGGCG	GTCACCAACAAGCTTGC
8	27758654	SP-844Tc	GTTTGCTTCCTAGCTACAAGC	ACAGTAACACGGCGAGTG	CAAATGTCTGAAACAGTTTGTAA
9	1	SP-3968Tg	TCGAGGTGACACCAAATGGC	GCATTGCAACTTGGAAGTTGTG	AACTTAGTTCACTATACTTGGAA
9	452497	SP-2183Ag	CAATGTACGATGTAAACGACAGC	GCTCCTCTGGAAGGTAAG	CCGTAAAATTTCTCAATTCCAAA
9	3066192	SP-866Ta	CAACATCAAACACAGAGAACGAG	GTTTGAAGAGTTCCTTTCTAGCC	CGGAGCCATACATTATCATC
9	5167966	SP-2129Tc	AGTGCTTCACGCGATAGTCT	GTTTCACCAACCTAGTTACGG	GTATTGAACGTTGGGTCCAT
9	6999573	SP-2144Ag	GACATCTGCCATTGTGTCC	GCGGTTGCAAATTCTGGTATTC	CAACTCCATGTAATGTGGATAC
9	10483155	SP-875Tc	GCGATTCGAAAGAAGCTAAC	GTTGCGAAGAGTACAAAGGC	CTAACAAACTATGAGGTTCAATATA
9	13253953	SP-2180Tc	CTAGGGAGTCAAATTACACCG	TACATTCTGGGCACCGTTCA	CATACCCCTTAACAAGAAAAC
9	15063825	SP-1747Ga	CAACAGCAAGATTGGGAAGC	GCAACTGCAATCAGTATACGG	CGGCTTTGTATTGCCAATTT
9	17880593	SP-909Tc	TGCAGTGCAGTACTACATCG	CAGCTACAGATGTACACCATAC	ATACCAATTTCTCTGACATG
9	19336407	SP-1761Ct	ACAGCCATGCTCGACTTCAG	GCAGCAGAGGAGATGTTCTC	AAATGAAATGAGCACCTCCT
9	20652100	SP-2125Tc	GGATGAACATGTAGGGTTCG	GCTATTCCATTTTGGTAAGCGC	CCAACTCCATTTGTCAGCA
10	94506	SP-924Gc	GTAAGTAAGTGTGTGTAGTATAGG	GCTCGACAGATGGACCTCTC	CCATAAACGGACATATATACG
10	2541199	SP-932Ag	AACGACAAAATTCTGCAGCAAC	CTACTAGTTTGTTGGAGAACC	GACAGCTTCTGCTTGTTTGT
10	7069227	SP-948Tg	AGCAATCTCATCAGCCAGATC	GATTTATGCTGCAGCTTGGC	GTTGACACTTCTAAAGCTG
10	9791595	SP-956Tc	GGCGAAAGAATTGGTGTTCAG	GGTGCTTAAAGATGAAAGGCGA	CCATATCATGAAATTCTGATGCAT
10	11824766	SP-3358Cg	GCCTTTCTCATGCTAACAGCA	GGCATACATCAGGACCTAG	AAGCGTTGGTGTTGACTAT
10	14502855	SP-1774Ag	CGATAAGCCAGGCATCCT	AAGGCATAAGCATGCTCGTCA	GTCAGAAAAATGAGGGAATAC
10	17555159	SP-981Tc	ATGGGCTGGTGCACTACTG	CCTTGGTCTGTTACATAGCG	CTTTGATATCCGGGAAGG
10	19468326	SP-992Gc	CCCTTGTAACTTGTTCTTCGTG	GCTTATCCTCCAAACGACAAC	CACATGAGCTAGATGATGAT
10	21171786	SP-1794Tg	CTCTTGTTTACTCGATTCGCCA	GAACGTGTAAGCTATATGGCAG	CCAAGTGATTCAAGAATTTTACA
10	22686557	SP-1013Ag	AATGGTCTTCCCTCCGTTTGC	GATTACCAGCTTGAGTACTCG	GTTTTTGTCTCCTTTTCTCAAA
11	827222	SP-2650Ga	GCTAATACCTTCCTATGAAAGCTC	CGCTCTGCAAAAGGCAAG	GTGTGTAATTGGAGACAAAGCA
11	2489967	SP-2816Tc	GCCATGGCGTATTATTAGCAC	GCATGGAATGGATCTGAACTG	CGCATTTCTTCAGTTTTCATCT
11	4005384	SP-2656Ta	GATGAAGCTCATCGAGCCT	GAGCTTGATATGGAGGAAACC	GTATCAAATATACCTCACGGAC
11	5687240	SP-1034Ga	GAATGTAGATTGACAGATTGCAC	CCTATATATGCTGGCTCCAC	CACATTACATTAGAGAGAGCA
11	7481468	SP-3417Ag	CGAGAAGAAGTATTCGACACC	CTCTGCATAAGTGAAAGTGAGC	CGTCTTTGTTTCCGTCGTAT
11	11922302	SP-3385Tc	CCACCCAATCCTTGCATGG	GAATTGGAGCTAGTAGTGAGC	TACATGCAAAACTGAACAGC
11	17424916	SP-2672Ag	GTGTTGGTCAATTGTGCCATC	GAACTGTCGGTTAACTTTGAGG	CAACAGCCTGGCTTTTGT
11	19050305	SP-1062At	TGCGCTTCTACATGACCTG	AAGTGACCTGCTGGAGC	CTGTGTAACTGAGAAGGTACAAA
11	21896773	SP-1073Tc	ACATACGGCGAGTGCAC	GAGAAGGTTGGAACCGTG	ATCTTGCGATGCAACCATA
11	24002145	SP-3403Ct	TGAGAGGTGTAGAGAAGAGC	AGCCTGTAGACCCTCACAG	CTGAAGAAGCATGCAACTCTT
11	25561274	SP-1085Tc	GGTTGGATATCATCTGAACTGC	CTCGATCACACTGAAACTGC	GGGCGGATATATATCCAAT
11	27656337	SP-5095Ga	GCAGTACCTTTGTCCTTAACG	TTTGGTGCTCCTTCCTCTGC	GTCATCTTGCCTTCCTGGG
12	322928	SP-2831Gc	TGTGGTTGGTTGATGTGGAG	CACAAACTCCACCAAACCAAG	CACTATTCCTTCCCGGATT
12	2225082	SP-1106Ac	CAATGTTTCAAGTGTGGGAGCT	CTCAGCTACCTAGCTTATGAG	TTGCTTCAGTAAGAGAGGAC
12	3849039	SP-1115Ac	AAGCATTGGCGCCTCATCG	TAGTGCCTAGGAGCTCTCTG	TTTCTGCCTGGAGAAACACA
12	5510849	SP-3499Ta	TCACAGAGGCCACTGTTCTG	CAGATGCCATGTTAGTCCTTC	ATCGATGAAATGCTGGGAGA
12	10041580	SP-1828Tc	AACGTTAGGCAGGTGCAG	GACGATGAACAAACTGGGAAC	CGTCATCGTCATATATAGCCT
12	12334210	SP-3455Ag	CTCACTTTGAGCATACTCCTC	CGTTGGTCCACAATCTGAC	ACTTGACTCCTCACTCAC
12	14689883	SP-2687At	ACTACAGTGATGCTTCTGGC	GTATTTGGCAGTGCGTTCC	GACGTAGTAGCCATATTGGA
12	17499935	SP-3747Cg	CTATTGACCTTGTTGCTGGTAC	CTCAAGCTTAAGTGTGTTGC	CAGTGTTTAAGCTTAACAAAGCTT
12	21257971	SP-2697Ct	ATGATTTGACTCCCGTAGTCC	GGATGAGAGCCTAAGCTTAC	GTAATCCTTGCTTAGTTAGTATTA
12	23828918	SP-1160Tc	ACGTCATGCACCCTGATCG	GGGCTTCCATGGTTCATGC	AACTCGTCGTTTCTAGGATC
12	27011209	SP-2705Ag	CTTCAGCGGGAACTCTGTC	GTTAAGGTATGATCCGTTGCC	TCTCTAGGCATATCCCTTTC

## Sheet: Sup Table 2
Supplemental Table 2. Awn phenotype data for all chromosome segment substitution lines (CSSLs) during the 2–3-year study period.
*Data of the most CSSL was collected for 3 years (2011, 2014, 2016 or 2015, 2016, 2017), but the data of 2 CSSLs (WK1962-IL and WK56-IL) were collected in 2014 and 2016, and the data of 2 CSSLs (BSL and RRESL) were collected in 2016 and 2017.
*Areas filled with gray indicate that the data cannot collected because of missing seed or failing seedling growth.
*Phenotypic evaluation was followed standard evaluation system (SES) for rice provided by IRRI. (0: Absent, 1: Short and partly awned, 5: Short and fully awned, 7: Long and partly awned, 9: Long and fully awned)
*Some lines carry the chromosome segment of donor parent harboring only one marker. Those lines are indicated by "-" in "Right marker position" column.
WK1962-IL (O. rufipogon/T65)							WK56-IL (O. nivara/T65)							GLU-IL (O. glumaepatula/T65)								MER-IL (O. meridionalis/T65)								MER-IL[MER] (O. meridionalis/T65)								KKSL (Kasalath/Koshihikari)								NSL (O. nivara/Koshihikari)
Chromosome no.	Left marker position (Mb)	Right marker position (Mb)	Line No.	2014	2016		Chromosome no.	Left marker position (Mb)	Right marker position (Mb)	Line No.	2014	2016		Chromosome no.	Left marker position (Mb)	Right marker position (Mb)	Line No.	2011	2014	2016		Chromosome no.	Left marker position (Mb)	Right marker position (Mb)	Line No.	2011	2014	2016		Chromosome no.	Left marker position (Mb)	Right marker position (Mb)	Line No.	2011	2014	2016		Chromosome no.	Left marker position (cM)	Right marker position (cM)	Line No.	2015	2016	2017		Chromosome no.	Left marker position (Mb)	Right marker position (Mb)	Line No.
1	7.25	-	1	0	0		1	0.75	4.21	1	0	0		1	0.55	4.25	101	0	0	0		1	3.37	9.19	101	1	0	0		1	0.3	9.19	1	1	1	0		1	0	123.5	201	-	0	0		1	0.62	20.4	1
1	9.59	-	2	0	0		1	23.2	35.8	2	1	1		1	10.3	27.7	102	0	0	0		1	5.09	33.5	102	1	1	1		1	0.3	9.19	2	1	1	1		1	87.6	163.8	202	0	0	0		1	13.8	35.6	2
1	23.1	-	3	0	0		1	32.3	39.2	3	0	0		1	25.1	31.9	103	0	0	0		1	38.2	-	103	0	0	0		1	8.43	26.1	3	1	0	0		1	113.7	181.1	203	0	0	0		1	27.8	42	3
1	25.1	36.4	4	0	0		2	4.41	-	4	0	0		1	38.2	-	104	0	0	0		2	8.96	-	104	0	0	0		1	26.1	33.5	4	0	0	0		2	0	60.3	204	0	0	0		2	0.12	3.9	4
1	36.4	43.2	5	0	0		2	20.8	26.6	5	0	0		2	4.41	16.7	105	0	0	0		2	0.65	8.96	105	0	0	0		1	29.5	41.2	5	0	0	0		2	60.3	107.7	205	0	0	0		2	3.9	22	5
2	0.65	-	6	0	0		2	33.7	35.3	6	0	0		2	22.4	-	106	1	1	1		2	0.65	8.96	106	0	0	0		1	43	-	6	0	0	0		2	79	154.7	206	1	1	1		2	19.1	35.3	6
2	4.41	33.3	7	1	1		3	1.46	10.9	7	1	1		2	24.6	27.3	107	0	0	0		2	34.6	35	107	0	0	0		1	43	-	7	0	0	0		3	1.9	73.5	207	0	0	0		3	0.72	15.2	7
2	10.2	22.4	8	0	0		3	5.65	13.9	8	0	0		2	29.3	34.7	108	1	0	0		3	1.46	3.53	108	0	0	0		2	0.65	20.1	8	0	0	0		3	30	165.2	208	0	0	0		3	13.2	30	8
2	20.8	30.6	9	0	0		3	22.4	34.6	9	0	0		3	1.12	4.56	109	0	0	0		3	1.46	3.53	109	0	0	0		2	4.41	20.1	9	1	1	0		4	0	114.5	209	1	0	0		3	26.4	35.9	9
2	26.6	35.3	10	0	0		4	0.23	18.9	10	1	1		3	7.23	-	110	0	0	0		3	10.9	36.3	110	1	0	0		2	8.96	27.3	10	0	0	0		4	0	67.4	210	1	1	1		4	0.21	28.5	10
3	1.39	3.09	11	0	0		4	19.9	-	11	0	0		3	14.9	36.3	111	0	0	0		3	25.9	36.3	111	0	0	0		2	27.3	30.6	11	-	-	-		4	67.4	129.5	211	0	0	0		4	25.9	34.9	11
3	13.9	25.1	12	0	0		5	0.47	5.28	12	0	0		4	13.7	20.1	112	1	1	1		3	27.4	36.3	112	0	0	0		2	34.6	35	12	0	0	0		5	3	92	212	0	0	0		5	0.01	25.2	12
3	25.1	28.8	13	0	0		5	-	29.2	13	0	0		4	24.1	34.3	113	-	-	-		4	6.31	20.1	113	5	5	5		3	1.46	10.9	13	0	0	0		5	3	31.3	213	0	0	0		5	2.3	28.7	13
3	26.9	34.6	14	0	0		6	3.17	6.97	14	0	0		5	0.94	-	114	0	0	0		4	17.7	29.6	114	5	5	5		3	27.4	36.3	14	0	0	0		5	31.3	119.5	214	0	0	0		6	0.43	22.9	14
4	0.18	4.67	15	0	0		6	6.23	26	15	0	0		5	5.29	18	115	1	1	1		4	25.2	35.3	115	-	-	-		4	0.18	6.31	15	0	0	0		6	0.9	123.1	215	0	0	0		6	9.21	29.8	15
4	0.18	18.5	16	1	1		6	26	31.1	16	0	0		5	9.59	28.3	116	0	-	0		5	0.47	16.8	116	5	5	5		4	25.2	29.6	16	0	0	0		6	0.9	33.5	216	0	0	0		7	0.33	5.94	16
4	20.1	-	17	1	1		7	0.58	3.31	17	0	0		6	0.38	3.96	117	0	0	0		5	2.88	16.8	117	1	1	1		4	29.6	35.3	17	-	-	-		6	33.5	90.3	217	0	0	0		7	3.91	28.3	17
4	26.4	34.3	18	0	0		7	3.31	4.09	18	0	0		6	12.5	-	118	0	0	0		5	7.52	16.8	118	0	0	0		5	0.47	7.53	18	1	1	1		6	50.4	123.1	218	0	0	0		8	0.22	28	18
5	0.47	9.59	19	0	0		7	6.84	-	19	0	0		6	22.3	-	119	0	0	0		7	19.2	25.9	119	0	0	0		5	7.53	24.9	19	1	1	1		7	0	117	219	0	0	0		9	0.02	15.1	19
5	9.59	22.8	20	0	0		7	18.6	-	20	0	0		7	1.19	-	120	0	0	0		7	19.2	25.9	120	0	0	0		5	20.8	24.9	20	0	0	0		7	0	104.2	220	0	0	0		9	10.5	20.7	20
5	22.8	29.2	21	0	0		7	26.5	29.3	21	0	0		7	3.31	5.62	121	5	5	5		no chr. subs.	-	-	121	0	0	0		5	20.8	-	21	0	0	0		7	11	117	221	0	0	0		10	0.15	19.5	21
6	0.38	6.63	22	0	0		8	0.12	3.98	22	1	0		7	18.7	-	122	0	0	0		no chr. subs.	-	-	122	0	0	0		6	4.19	6.58	22	0	0	0		7	77.9	117	222	0	0	0		10	9.84	22.7	22
6	20.3	23.3	23	0	0		8	1.56	10.3	23	5	5		7	23.6	25.5	123	0	0	0		6	1.41	6.58	123	0	0	0		6	4.19	22.3	23	0	0	0		8	1.7	39.4	223	0	0	0		11	4.02	21.9	23
7	1.17	15.4	24	0	0		9	7.99	10.8	24	0	0		8	27.3	-	124	0	0	0		6	29.2	-	124	0	0	0		6	26.3	29.2	24	0	0	0		8	13.2	118.8	224	0	0	0		11	15.6	25.6	24
7	6.84	19.3	25	0	0		9	10.8	12.8	25	0	0		9	5.92	17.9	125	0	0	0		7	1.1	3.31	125	0	0	0		6	26.3	29.2	25	0	0	0		8	57.2	118.8	225	0	0	0		12	0.21	23.8	25
7	19.3	28.9	26	0	0		9	10.8	20.5	26	0	0		9	17.9	22.6	126	0	0	0		7	1.92	25.9	126	0	0	0		7	1.1	3.31	26	0	0	0		9	0.8	81.1	226	0	0	0		12	20.5	27	26
7	26.5	28.9	27	0	0		9	20.5	22.3	27	0	0		10	0.35	13.6	127	0	0	0		8	0.68	8.39	127	0	0	0		7	3.31	23.6	27	9	9	9		9	33.5	93	227	0	0	0
8	0.38	5.85	28	0	0		10	19.1	21.8	28	0	0		10	18.7	-	128	1	0	1		9	14.7	22.2	128	0	0	0		7	3.31	23.6	28	7	7	7		9	52.5	96.1	228	0	0	0
8	18.9	27.9	29	1	1		11	2.34	-	29	1	1		11	1.46	-	129	0	0	0		10	11.7	21.8	129	0	0	0		7	23.6	25.9	29	0	0	0		10	2	83.7	229	0	0	0
9	7.31	7.99	30	0	0		11	8.19	17.2	30	0	0		11	3.82	-	130	1	1	1		10	16.7	21.8	130	0	0	0		7	23.6	28.5	30	0	0	0		10	1.2	41.8	230	0	0	0
9	7.31	12.8	31	0	0		11	8.19	20.1	31	0	0		11	6.67	13.9	131	0	0	0		11	27	-	131	0	0	0		8	0.68	12	31	0	0	0		10	29.8	68.4	231	0	0	0
9	12.8	18.3	32	0	0		11	-	28.9	32	0	0		11	13.9	19.7	132	0	0	0		12	2.18	17.5	132	0	0	0		8	0.68	12	32	0	0	0		10	41.8	83.7	232	0	0	0
9	18.3	22.3	33	0	0		12	17.5	24.1	33	0	0		11	23.2	36.1	133	0	0	0		12	2.18	17.5	133	0	0	0		8	20.5	27.9	33	1	1	0		11	0	68	233	0	0	0
10	0.35	11.7	34	0	0		12	24.1	26.9	34	0	0		12	21.8	-	134	0	0	0		12	17.5	27.3	134	0	0	0		8	20.5	27.9	34	1	1	1		11	48.6	88.7	234	0	0	0
10	8.56	14.7	35	0	0									12	24.1	26.3	135	0	0	0		12	17.5	27.3	135	0	0	0		9	4.6	22.2	35	0	0	0		11	48.6	117	235	0	0	0
10	11.7	21.6	36	0	0																	12	24.1	27.3	136	0	0	0		9	11.7	22.2	36	0	0	0		12	5.5	13.4	236	0	0	0
10	19.2	21.6	37	0	0																									10	16.7	21.8	37	0	0	0		12	5.5	39.7	237	0	0	0
11	2.34	3.86	38	0	0																									11	6.09	13.9	38	0	0	0		12	5.5	72.5	238	1	0	0
11	3.86	19.7	39	0	0																									11	6.09	13.9	39	0	0	0		12	13.4	107.2	239	0	0	0
11	19.7	28.8	40	0	0																									11	19.7	27.1	40	0	0	0
12	3.19	-	41	0	0																									12	21.8	17.5	41	0	0	0
12	8.8	17.5	42	0	0																									12	24.1	27.3	42	0	0	0
12	21.9	-	43	0	0
12	24.1	27.3	44	0	0
[truncated: 29 more columns]

## Sheet: Sup Table 3
Supplemental Table 3. Primers used for sequence analysis of RAE1 and RAE2 in donor and recurrent parents of each CSSL.
Primer name	Sequence	Locus ID	Purpose
RAE1_TE_insert_F	CGAGCAGATGATGATGATG	LOC_Os04g28280	Amplify TE region of RAE1
RAE1_TE_insert_R	GACTTGCTGCTGGAGACAC
RAE1_CDSseq_F	GCCAACAACTCCTGCTACAG	LOC_Os04g28280	Sequence of RAE1 coding region
RAE1_CDSseq_R	GATGCTGATGCTGCAGGATG
RAE2_CDSseq_F	CTTCTGGGTATAAGTAGCTGG	LOC_Os08g37890	Sequence of RAE2 coding region
RAE2_CDSseq_R	GACAACGATTCCACCACCAC

## Sheet: Sup Table 4
Supplemental Table 4. Sequence Read Archive (SRA) identification numbers of all accessions used for comparative analysis of RAE1 and RAE2.
SRA ID	Variety name	Species	Origin	RAE1-hap	RAE2-hap	Group
DRR057970	W0042	O. barthii	n/a	RAE1-hap1	RAE2-hap1	Group I
DRR057971	W0049	O. barthii	n/a	RAE1-hap1	RAE2-hap2	Group I
DRR057973	W0698	O. barthii	Guinea	RAE1-hap1	RAE2-hap2	Group I
DRR057974	W0720	O. barthii	Mali	RAE1-hap1	RAE2-hap2	Group I
DRR057976	W1050	O. barthii	Gambia	RAE1-hap1	RAE2-hap2	Group I
DRR057978	W1410	O. barthii	Sierra Leone	RAE1-hap1	RAE2-hap2	Group I
DRR057979	W1416	O. barthii	Sierra Leone	RAE1-hap1	RAE2-hap2	Group I
DRR057980	W1443(A)	O. barthii	Mali	RAE1-hap1	RAE2-hap2	Group I
DRR057981	W1467	O. barthii	Cameroon	RAE1-hap1	RAE2-hap2	Group I
DRR057983	W1574	O. barthii	Nigeria	RAE1-hap1	RAE2-hap2	Group I
DRR057984	W1583	O. barthii	Chad	RAE1-hap1	RAE2-hap2	Group I
DRR057985	W1588	O. barthii	Cameroon	RAE1-hap1	RAE2-hap2	Group I
DRR057986	W1605	O. barthii	Nigeria	RAE1-hap1	RAE2-hap2	Group I
DRR057987	W1642	O. barthii	Botswana	RAE1-hap1	RAE2-hap2	Group I
DRR057988	W1643	O. barthii	Botswana	RAE1-hap1	RAE2-hap2	Group I
DRR057989	W1646	O. barthii	Tanzania	RAE1-hap1	RAE2-hap2	Group I
SRR1427735	WAB0028952	O. barthii	Zambia	RAE1-hap1	RAE2-hap2	Group I
SRR1427737	IRGC100934	O. barthii	Mali	RAE1-hap1	RAE2-hap2	Group I
DRR058049	C0492	O. glaberrima	n/a	RAE1-hap1	RAE2-hap2	Group I
SRR1206501	TOG5457	O. glaberrima	n/a	RAE1-hap1	RAE2-hap2	Group I
SRR1206504	TOG5949	O. glaberrima	n/a	RAE1-hap1	RAE2-hap1	Group I
SRR1206506	TOG7102	O. glaberrima	n/a	RAE1-hap1	RAE2-hap1	Group I
SRR1206515	IRGC67563	O. glaberrima	n/a	RAE1-hap1	RAE2-hap1	Group I
SRR5494010	OGP	O. glaberrima	Benin: Cotonou	RAE1-hap1	RAE2-hap2	Group I
SRR7084950	IRGC103654	O. glaberrima	Mali	RAE1-hap1	RAE2-hap2	Group I
SRR7084952	IRGC103617	O. glaberrima	Mali	RAE1-hap1	RAE2-hap2	Group I
SRR7084953	IRGC103633	O. glaberrima	Mali	RAE1-hap1	RAE2-hap2	Group I
SRR7084954	IRGC103635	O. glaberrima	Mali	RAE1-hap1	RAE2-hap2	Group I
SRR7084955	IRGC103647	O. glaberrima	Mali	RAE1-hap1	RAE2-hap2	Group I
SRR7084956	IRGC103144	O. glaberrima	Mali	RAE1-hap1	RAE2-hap2	Group I
SRR7084957	IRGC103495	O. glaberrima	Mali	RAE1-hap1	RAE2-hap2	Group I
SRR7084958	IRGC103499	O. glaberrima	Mali	RAE1-hap1	RAE2-hap2	Group I
SRR7084960	IRGC102933	O. glaberrima	Mali	RAE1-hap1	RAE2-hap2	Group I
SRR7084961	IRGC96912	O. glaberrima	Cameroon	RAE1-hap1	RAE2-hap2	Group I
SRR7084962	IRGC104897	O. glaberrima	Nigeria	RAE1-hap1	RAE2-hap2	Group I
SRR7084963	IRGC104878	O. glaberrima	Nigeria	RAE1-hap1	RAE2-hap2	Group I
SRR7084964	IRGC14756	O. glaberrima	Ghana	RAE1-hap1	RAE2-hap2	Group I
DRR058031	W0643	O. longistaminata	Gambia	RAE1-hap1	RAE2-hap1	Group I
DRR058032	W0708	O. longistaminata	Guinea	RAE1-hap1	RAE2-hap1	Group I
DRR058033	W1004	O. longistaminata	Ghana	RAE1-hap1	RAE2-hap1	Group I
DRR058035	W1413	O. longistaminata	Sierra Leone	RAE1-hap1	RAE2-hap1	Group I
DRR058036	W1420	O. longistaminata	Mali	RAE1-hap1	RAE2-hap1	Group I
DRR058037	W1423	O. longistaminata	Mali	RAE1-hap1	RAE2-hap1	Group I
DRR058038	W1444	O. longistaminata	Ivory Coast	RAE1-hap1	RAE2-hap1	Group I
DRR058039	W1448	O. longistaminata	Ivory Coast	RAE1-hap1	RAE2-hap1	Group I
DRR058040	W1454	O. longistaminata	Burkina Faso	RAE1-hap1	RAE2-hap1	Group I
DRR058041	W1460	O. longistaminata	Dahomey	RAE1-hap1	RAE2-hap1	Group I
DRR058042	W1465	O. longistaminata	Nigeria	RAE1-hap1	RAE2-hap1	Group I
DRR058043	W1504	O. longistaminata	Tanganyika	RAE1-hap1	RAE2-hap4	Group II
DRR058044	W1508	O. longistaminata	Madagascar	RAE1-hap1	RAE2-hap1	Group I
DRR058045	W1540	O. longistaminata	Congo	RAE1-hap1	RAE2-hap1	Group I
DRR058047	W1624	O. longistaminata	Cameroon	RAE1-hap1	RAE2-hap1	Group I
SRR2170939	RD23	O. longistaminata	China	RAE1-hap1	RAE2-hap1	Group I
DRR058013	W1300	O.meridionalis	Australia:Northern Territory, Darwin	RAE1-hap1	RAE2-hap1	Group I
DRR058016	W1627	O.meridionalis	Australia:Northern Territory, Litchfield municipality, Middle Point	RAE1-hap1	RAE2-hap1	Group I
DRR058018	W1635	O.meridionalis	Australia:Northern Territory, Coomalie Shire, Tortilla Flats	RAE1-hap1	RAE2-hap1	Group I
DRR058020	W2069	O.meridionalis	Australia:Western Australia, Kimberley Region, Kununurra	RAE1-hap1	RAE2-hap1	Group I
DRR058022	W2079	O.meridionalis	Australia:Northern Territory, Kadadu National Park, near Cahill's crossing	RAE1-hap1	RAE2-hap1	Group I
DRR058025	W2103	O.meridionalis	Australia:Queensland, North Queensland, Shire of Burdekin, Clare	RAE1-hap1	RAE2-hap1	Group I
DRR058026	W2105	O.meridionalis	Australia:Queensland, Didjeridu wild life reserve	RAE1-hap1	RAE2-hap1	Group I
DRR058027	W2112	O.meridionalis	Australia:Queensland, Far North Queensland	RAE1-hap1	RAE2-hap1	Group I
DRR058029	W2116	O.meridionalis	Australia:Queensland, Far North Queensland, Cape York Peninsula, Weipa	RAE1-hap1	RAE2-hap1	Group I
DRR058030	W2117	O.meridionalis	Australia:Queensland, Far North Queensland, Cape York Peninsula	RAE1-hap1	RAE2-hap1	Group I
SRR1450061	W2100	O.meridionalis	n/a	RAE1-hap1	RAE2-hap1	Group I
DRR057991	IRGC105668	O. glumaepatula	Brazil	RAE1-hap1	RAE2-hap1	Group I
DRR057992	W1169	O. glumaepatula	Cuba	RAE1-hap1	RAE2-hap1	Group I
DRR057993	W1171	O. glumaepatula	Cuba	RAE1-hap1	RAE2-hap1	Group I
DRR057995	W1185	O. glumaepatula	Suriname	RAE1-hap1	RAE2-hap1	Group I
DRR057998	W1191	O. glumaepatula	Brazil	RAE1-hap1	RAE2-hap1	Group I
DRR057999	W1196	O. glumaepatula	Colombia	RAE1-hap1	RAE2-hap1	Group I
DRR058000	W1477	O. glumaepatula	Brazil	RAE1-hap1	RAE2-hap1	Group I
DRR058001	W2140	O. glumaepatula	Brazil	RAE1-hap1	RAE2-hap1	Group I
DRR058002	W2145	O. glumaepatula	Brazil	RAE1-hap1	RAE2-hap1	Group I
DRR058003	W2149	O. glumaepatula	Brazil	RAE1-hap1	RAE2-hap1	Group I
DRR058005	W2165	O. glumaepatula	Brazil	RAE1-hap1	RAE2-hap1	Group I
DRR058008	W2192	O. glumaepatula	Brazil	RAE1-hap1	RAE2-hap1	Group I
DRR058009	W2199	O. glumaepatula	Brazil	RAE1-hap1	RAE2-hap1	Group I
DRR058011	W2203	O. glumaepatula	Brazil	RAE1-hap1	RAE2-hap1	Group I
SRR1450097	W2140	O. glumaepatula	Brazil	RAE1-hap1	RAE2-hap1	Group I
SRR1450098	W2149	O. glumaepatula	Brazil	RAE1-hap1	RAE2-hap1	Group I
SRR1450101	W2201	O. glumaepatula	Brazil	RAE1-hap1	RAE2-hap1	Group I
SRR1528440	GEN1233_2	O. glumaepatula	n/a	RAE1-hap1	RAE2-hap1	Group I
SRR1450138	IRGC102463	O.nivara	n/a	RAE1-hap1	RAE2-hap1	Group I
SRR1450142	IRGC81837	O.nivara	n/a	RAE1-hap1	RAE2-hap1	Group I
SRR1450143	IRGC81940	O.nivara	n/a	RAE1-hap1	RAE2-hap1	Group I
DRR088674	W0137	O. rufipogon	India	RAE1-hap1	RAE2-hap1	Group I
DRR088675	W0630	O. rufipogon	Myanma	RAE1-hap1	RAE2-hap1	Group I
DRR088676	W1551	O. rufipogon	Thailand	RAE1-hap1	RAE2-hap1	Group I
DRR088677	W1669	O. rufipogon	India	RAE1-hap1	RAE2-hap5	Group II
DRR088678	W1681	O. rufipogon	India	RAE1-hap1	RAE2-hap1	Group I
DRR088679	W1715	O. rufipogon	China	RAE1-hap1	RAE2-hap5	Group II
DRR088684	WK1962	O. rufipogon	China	RAE1-hap1	RAE2-hap1	Group I
DRR088685	W2003	O. rufipogon	India	RAE1-hap1	RAE2-hap1	Group I
DRR088686	W2051	O. rufipogon	Bangladesh	RAE1-hap1	RAE2-hap1	Group I
DRR088687	W2077	O. rufipogon	Australia	RAE1-hap1	RAE2-hap1	Group I
DRR088688	W2078	O. rufipogon	Australia	RAE1-hap1	RAE2-hap1	Group I
DRR088689	W2100	O. rufipogon	Australia	RAE1-hap1	RAE2-hap1	Group I
DRR088691	W2263	O. rufipogon	Cambodia	RAE1-hap1	RAE2-hap1	Group I
DRR088692	IRGC105444	O. rufipogon	Sri Lanka	RAE1-hap1	RAE2-hap1	Group I
DRR088693	IRGC105715	O. rufipogon	Cambodia	RAE1-hap1	RAE2-hap1	Group I
DRR088694	IRGC105908	O. rufipogon	Thailand	RAE1-hap1	RAE2-hap1	Group I
SRR6220418	7	O.rufipogon	China	RAE1-hap1	RAE2-hap1	Group I
SRR6220419	2742	O.rufipogon	China	RAE1-hap1	RAE2-hap1	Group I
SRR6220424	N7401	O.rufipogon	China	RAE1-hap1	RAE2-hap1	Group I
SRR6220425	2729	O.rufipogon	China	RAE1-hap1	RAE2-hap1	Group I
SRR6220426	3449	O.rufipogon	China	RAE1-hap1	RAE2-hap1	Group I
SRR6220427	195	O.rufipogon	China	RAE1-hap1	RAE2-hap1	Group I
SRR6220471	3442	O.rufipogon	China	RAE1-hap1	RAE2-hap1	Group I
SRR6220472	1167	O.rufipogon	China	RAE1-hap1	RAE2-hap1	Group I
SRR6220473	N7218	O.rufipogon	China	RAE1-hap1	RAE2-hap1	Group I
SRR6220474	429	O.rufipogon	China	RAE1-hap1	RAE2-hap1	Group I
SRR6220475	364	O.rufipogon	China	RAE1-hap1	RAE2-hap1	Group I
SRR6220476	N295	O.rufipogon	China	RAE1-hap1	RAE2-hap1	Group I
SRR6220477	N5640	O.rufipogon	China	RAE1-hap1	RAE2-hap1	Group I
SRR6220479	3234	O.rufipogon	China	RAE1-hap1	RAE2-hap1	Group I
SRR6220480	2188	O.rufipogon	China	RAE1-hap1	RAE2-hap1	Group I
SRR6220497	345	O.rufipogon	China	RAE1-hap1	RAE2-hap1	Group I
SRR6220498	897	O.rufipogon	China	RAE1-hap1	RAE2-hap1	Group I
SRR6220501	27	O.rufipogon	China	RAE1-hap1	RAE2-hap1	Group I
SRR6220502	N6151	O.rufipogon	China	RAE1-hap1	RAE2-hap1	Group I
SRR6220503	2549	O.rufipogon	China	RAE1-hap1	RAE2-hap1	Group I
SRR6220504	N3110	O.rufipogon	China	RAE1-hap1	RAE2-hap1	Group I
SRR6220505	1947	O.rufipogon	China	RAE1-hap1	RAE2-hap1	Group I
SRR6220506	46	O.rufipogon	China	RAE1-hap1	RAE2-hap1	Group I
SRR6220507	1382	O.rufipogon	China	RAE1-hap1	RAE2-hap1	Group I
SRR6220508	485	O.rufipogon	China	RAE1-hap1	RAE2-hap1	Group I
SRR6220516	444	O.rufipogon	China	RAE1-hap1	RAE2-hap1	Group I
SRR6220517	N3476	O.rufipogon	China	RAE1-hap1	RAE2-hap1	Group I
SRR6220518	3349	O.rufipogon	China	RAE1-hap1	RAE2-hap1	Group I
SRR6220519	N391	O.rufipogon	China	RAE1-hap1	RAE2-hap1	Group I
SRR6220520	1827	O.rufipogon	China	RAE1-hap1	RAE2-hap1	Group I
SRR6220531	657	O.rufipogon	China	RAE1-hap1	RAE2-hap1	Group I
SRR6220532	2231	O.rufipogon	China	RAE1-hap1	RAE2-hap1	Group I
SRR6220533	3252	O.rufipogon	China	RAE1-hap1	RAE2-hap1	Group I
SRR6220534	956	O.rufipogon	China	RAE1-hap1	RAE2-hap1	Group I
SRR6220535	N1955	O.rufipogon	China	RAE1-hap1	RAE2-hap1	Group I
SRR6220536	852	O.rufipogon	China	RAE1-hap1	RAE2-hap1	Group I
SRR6220537	144	O.rufipogon	China	RAE1-hap1	RAE2-hap1	Group I
SRR6220538	2045	O.rufipogon	China	RAE1-hap1	RAE2-hap1	Group I
SRR6220543	N6700	O.rufipogon	China	RAE1-hap1	RAE2-hap1	Group I
SRR6220544	3182	O.rufipogon	China	RAE1-hap1	RAE2-hap1	Group I
SRR6220478	N6205	O.rufipogon	n/a	RAE1-hap3	RAE2-hap1	Group III
SRR5239877	San-Pei	indica	Taiwan	RAE1-hap1	RAE2-hap1	Group I
SRR5239948	Shuang-Chiang-Tsao-1	indica	Taiwan	RAE1-hap2	RAE2-hap1	Group III
SRR5877434	IR65482	indica	United Kingdom	RAE1-hap1	RAE2-hap1	Group I
SRR5877435	IRBB-60	indica	United Kingdom	RAE1-hap2	RAE2-hap5	Group IV
SRR5877436	IR64	indica	United Kingdom	RAE1-hap1	RAE2-hap5	Group II
SRR5877437	IR71033	indica	United Kingdom	RAE1-hap2	RAE2-hap5	Group IV
SRR5877438	Anamol Masuli	indica	United Kingdom	RAE1-hap1	RAE2-hap5	Group II
SRR5877439	Sugandha-1	indica	United Kingdom	RAE1-hap2	RAE2-hap5	Group IV
SRR5877440	Loktantra	indica	United Kingdom	RAE1-hap1	RAE2-hap1	Group I
SRR5877441	Sunulo Sugandha	indica	United Kingdom	RAE1-hap2	RAE2-hap5	Group IV
SRR5877442	Khumal-4	indica	United Kingdom	RAE1-hap1	RAE2-hap5	Group II
SRR6356566	Raj Bangalo	indica	India	RAE1-hap3	RAE2-hap5	Group IV
DRR021949	Kaijin	japonica	Japan	RAE1-hap1	RAE2-hap3	Group II
DRR021958	Hitomebore	japonica	Japan	RAE1-hap3	RAE2-hap3	Group IV
ERR161560	HY-04	japonica	Korea	RAE1-hap3	RAE2-hap1	Group III
ERR161564	HY-08	japonica	Korea	RAE1-hap3	RAE2-hap1	Group III
ERR161566	BLB	japonica	Korea	RAE1-hap3	RAE2-hap3	Group III
ERR244173	SM	japonica	Korea	RAE1-hap3	RAE2-hap3	Group III
SRR1956769	Kameji	japonica	Japan	RAE1-hap3	RAE2-hap3	Group IV
SRR1956772	Shinriki	japonica	Japan	RAE1-hap1	RAE2-hap1	Group I
SRR2106584	Muteka	japonica	Japan	RAE1-hap3	RAE2-hap3	Group IV
SRR2106585	Nakabo	japonica	Japan	RAE1-hap3	RAE2-hap3	Group IV
SRR4063691	W598-2-1	japonica	n/a	RAE1-hap3	RAE2-hap6	Group IV
SRR4063692	W674-4-1	japonica	n/a	RAE1-hap3	RAE2-hap6	Group IV
SRR4063694	W313-1-1-1-1	japonica	n/a	RAE1-hap3	RAE2-hap6	Group IV
SRR4063762	W60-4M	japonica	n/a	RAE1-hap3	RAE2-hap3	Group IV
SRR4063763	W60-4s	japonica	n/a	RAE1-hap3	RAE2-hap6	Group IV
SRR4063802	W60-2-13	japonica	n/a	RAE1-hap3	RAE2-hap3	Group IV
SRR5239629	Chuan No4	japonica	China	RAE1-hap3	RAE2-hap3	Group IV
SRR5239878	Nakairitsu	japonica	Japan	RAE1-hap3	RAE2-hap3	Group IV
SRR5242465	Matara	japonica	n/a	RAE1-hap3	RAE2-hap3	Group IV
SRR556174	Nipponbare	japonica	Japan	RAE1-hap3	RAE2-hap3	Group IV
SRR925387	Yukara	japonica	Japan	RAE1-hap3	RAE2-hap3	Group IV
